# Supplementary material for: Repurposing Based Identification of Novel Inhibitors against MmpS5-MmpL5 Efflux Pump of Mycobacterium smegmatis: A Combined In Silico and In Vitro Study
Source: Biomedicines. 2022 Jan 31;10(2):333. doi: 10.3390/biomedicines10020333 (PMC8869396; doi:10.3390/biomedicines10020333)
Supplement: Supplementary file 1 [file biomedicines-10-00333-s001.zip]

Archive with 4 entries (4 files):
- Supplmentary Figures.pptx
- Table S1.pdf
- Table S2.pdf
- Table S3.pdf
